# Supplementary material for: Astrocyte Infection during Rabies Encephalitis Depends on the Virus Strain and Infection Route as Demonstrated by Novel Quantitative 3D Analysis of Cell Tropism
Source: Cells. 2020 Feb 11;9(2):412. doi: 10.3390/cells9020412 (PMC7072253; doi:10.3390/cells9020412)
Supplement: Supplementary file 1 [file cells-09-00412-s001.zip]

Archive with 15 entries (15 files):
- Captions_SupplementaryFiles.pdf
- Figure S1.png
- Figure S2.png
- Figure S3.png
- Figure S4.png
- Figure S5.png
- Table S1.xlsx
- Table S2.xlsx
- Table S3.xlsx
- Table S4.xlsx
- Video S1.avi
- Video S2.avi
- Video S3.avi
- Video S4.avi
- Figure S6.png
