# Supplementary material for: Astrocyte Infection during Rabies Encephalitis Depends on the Virus Strain and Infection Route as Demonstrated by Novel Quantitative 3D Analysis of Cell Tropism
Source: Cells. 2020 Feb 11;9(2):412. doi: 10.3390/cells9020412 (PMC7072253; doi:10.3390/cells9020412)
Supplement: Supplementary file 1 [file cells-09-00412-s001.zip › Table S1.xlsx]

## Sheet: Tabelle1
animal		neurons						astrocytes
		region	counted	infected	%	mean	SD	counted	infected	%	mean	SD
rRABV Fox	1	1	485	21	4.3299	3.94344	1.40112	362	11	3.03867	6.95378	4.88729
		2	762	16	2.09974			272	18	6.61765
		3	448	13	2.90179			106	18	16.9811
		4	2518	132	5.24226			488	9	1.84426
		5	3029	91	3.00429			273	20	7.32601
		6	3847	234	6.08266			541	32	5.91497
		∑	11089	507				2042	108
	2	1	2310	218	9.43723	10.9224	6.11137	897	11	1.22631	1.1816	1.08756
		2	3684	421	11.4278			689	1	0.145138
		3	2021	212	10.4899			671	21	3.12966
		4	2627	152	5.78607			435	2	0.45977
		5	3085	102	3.30632			494	0	0
		6	2063	497	24.0911			643	6	0.933126
		7	1569	187	11.9184			631	15	2.37718
		∑	17359	1789				4460	56
	3	1	1346	218	16.1961	9.51244	3.34951	533	74	13.8837	15.6351	1.45804
		2	2543	186	7.3142			455	79	17.3626
		3	2565	212	8.26511			336	57	16.9643
		4	1266	143	11.2954			345	48	13.913
		5	1910	143	7.48691			511	76	14.8728
		6	2225	145	6.51685			452	76	16.8142
		∑	11855	1047				2632	410
	total		40303			8.27327	5.18784	9134			7.56866	6.65932
rRABV Dog	1	1	216	35	16.2037	8.15884	5.1613	556	53	9.53237	13.0359	8.43234
		2	883	16	1.812			604	44	7.28477
		3	1351	67	4.95929			420	100	23.8095
		4	2812	352	12.5178			186	48	25.8065
		5	3067	307	10.0098			150	9	6
		6	3101	107	3.4505			294	17	5.78231
		∑	11430	884				2210	271
	2	1	1444	59	4.08587	5.66771	2.66401	580	60	10.3448	14.3719	3.44069
		2	477	47	9.85325			410	72	17.561
		3	2165	139	6.42032			260	40	15.3846
		4	1634	52	3.18237			488	76	15.5738
		5	2240	93	4.15179			11	2	18.1818
		6	1282	115	8.97036			552	65	11.7754
		7	1492	38	2.54692			634	54	8.51735
		8	2936	180	6.13079			567	100	17.6367
		∑	13670	723				3502	469
	3	1	1825	141	7.72603	8.7137	5.66268	238	5	2.10084	1.40528	1.13691
		2	1931	93	4.81616			265	1	0.377358
		3	644	21	3.26087			717	26	3.62622
		4	910	178	19.5604			569	3	0.527241
		5	1143	140	12.2485			326	3	0.920245
		6	2441	114	4.67022			341	3	0.879765
		∑	8894	687				2456	41
	total		33994			7.32885	4.68972	8168			10.0811	7.68351
rRABV Rac	1	1	3143	493	15.6857	13.6253	2.89408	748	24	3.20856	14.9627	12.6074
		2	3478	570	16.3887			513	206	40.1559
		3	1639	254	15.4973			884	155	17.5339
		4	1769	244	13.7931			633	109	17.2196
		5	3671	287	7.81803			903	43	4.7619
		6	3811	479	12.5689			754	52	6.89655
		∑	17511	2327				4435	589
	2	1	3164	670	21.1757	24.2315	14.3796	779	331	42.4904	18.0109	16.9588
		2	3270	1084	33.1498			932	266	28.5408
		3	2743	967	35.2534			697	225	32.2812
		4	1252	59	4.71246			550	2	0.363636
		5	2784	211	7.57902			369	9	2.43902
		6	1404	611	43.5185			564	11	1.95035
		∑	14617	3602				3891	844
	total		32128			18.9284	11.6489	8326			16.4868	15.0199
rCVS-11	1	1	1979	66	3.33502	6.9213	4.04653	757	0	0	0	0
		2	1791	39	2.17755			293	0	0
		3	1464	104	7.10383			287	0	0
		4	1847	218	11.8029			823	0	0
		5	3239	410	12.6582			399	0	0
		6	3056	136	4.45026			456	0	0
		∑	13376	973				3015	0
	total		13376			6.9213	4.04653	3015			0	0
ERA	1	1	3896	89	2.28439	21.6048	22.3736	655	0	0	0	0
		2	3707	213	5.74589			798	0	0
		3	3533	240	6.79309			687	0	0
		4	292	189	64.726			727	0	0
		5	2145	285	13.2867			590	0	0
		6	1908	702	36.7925			623	0	0
		∑	15481	1718				4080	0
	2	1	4545	131	2.88229	8.60782	7.56902	1488	0	0	0	0
		2	1729	436	25.2169			354	0	0
		3	1501	83	5.52965			601	0	0
		4	4341	214	4.92974			780	0	0
		5	3172	250	7.88146			723	0	0
		6	3553	185	5.20687			666	0	0
		∑	18841	1299				4612	0
	total		34322			15.1063	17.921	8692			0	0
