# Supplementary material for: Astrocyte Infection during Rabies Encephalitis Depends on the Virus Strain and Infection Route as Demonstrated by Novel Quantitative 3D Analysis of Cell Tropism
Source: Cells. 2020 Feb 11;9(2):412. doi: 10.3390/cells9020412 (PMC7072253; doi:10.3390/cells9020412)
Supplement: Supplementary file 1 [file cells-09-00412-s001.zip › Table S2.xlsx]

## Sheet: Tabelle1
animal		neurons						astrocytes
		region	counted	infected	%	mean	SD	counted	infected	%	mean	SD
rRABV Fox	1	1	2151	149	6.92701	8.50734	3.37564	533	0	0	1.36331	1.93559
		2	2064	120	5.81395			388	0	0
		3	1193	163	13.663			453	4	0.883002
		4	1184	143	12.0777			479	26	5.42797
		5	1693	143	8.44654			326	6	1.84049
		6	3523	145	4.11581			1157	1	0.0283849
		∑	11808	863				3336	37
	2	1	1795	137	7.63231	6.09931	1.52886	516	54	10.4651	20.421	5.01556
		2	2112	132	6.25			458	114	24.8908
		3	2207	67	3.0358			348	87	25
		4	1360	102	7.5			435	91	20.9195
		5	1528	99	6.47906			541	124	22.9205
		6	2018	115	5.69871			491	90	18.3299
		∑	11020	652				2789	560
	total		22828			7.30333	2.88372	6125			10.8921	10.2591
rRABV Dog	1	1	2753	234	8.49982	4.67637	2.48357	128	9	7.03125	8.51092	4.29746
		2	2573	45	1.74893			423	64	15.13
		3	1497	38	2.53841			717	27	3.76569
		4	2798	204	7.29092			677	37	5.46529
		5	2554	80	3.13234			517	31	5.99613
		6	2661	129	4.8478			446	61	13.6771
		∑	14836	730				2908	229
	2	1	2436	241	9.89327	8.65075	5.71123	341	30	8.79765	14.6491	5.02561
		2	3131	362	11.5618			479	81	16.9102
		3	3217	91	2.82872			528	50	9.4697
		4	3715	76	2.04576			411	56	13.6253
		5	1983	133	6.70701			294	70	23.8095
		6	1219	230	18.8679			674	103	15.2819
		∑	15701	1133				2727	390
	total		30537			6.66356	4.83136	2908			11.58	5.593
rRABV Rac	1	1	1736	226	13.0184	15.9773	9.05296	507	142	28.0079	25.2528	12.7307
		2	1417	210	14.82			564	115	20.3901
		3	3487	233	6.68196			621	113	18.1965
		4	905	206	22.7624			587	134	22.8279
		5	2344	752	32.0819			392	201	51.2755
		6	3693	240	6.49878			647	70	10.8192
		∑	13582	1867				3318	775
	2	1	3376	291	8.61967	12.7847	2.52103	564	148	26.2411	29.0759	12.6174
		2	3218	498	15.4755			367	190	51.7711
		3	2573	384	14.9242			656	55	8.38415
		4	2364	314	13.2826			604	174	28.8079
		5	3795	387	10.1976			575	163	28.3478
		6	2780	395	14.2086			631	195	30.9033
		∑	18106	2269				3397	925
	total		31688			14.381	6.83403	6715			27.1644	12.8175
rCVS-11	1	1	1834	159	8.66957	8.43761	4.9243	762	30	3.93701	4.53429	1.62677
		2	3684	55	1.49294			1446	64	4.426
		3	2093	77	3.67893			2033	28	1.37727
		4	1959	313	15.9775			534	33	6.17978
		5	2228	182	8.16876			543	33	6.07735
		6	997	126	12.6379			384	20	5.20833
		∑	12795	912				5702	208
	2	1	2680	184	6.86567	8.99589	2.75568	679	57	8.3947	22.2352	7.60849
		2	2650	183	6.90566			644	118	18.323
		3	2565	373	14.5419			336	98	29.1667
		4	1959	134	6.84022			447	142	31.7673
		5	1751	153	8.73786			422	94	22.2749
		6	1071	108	10.084			528	124	23.4848
		∑	12676	1135				3056	633
	total		25471			8.71675	3.9999	8758			13.3848	10.4211
ERA	1	1	1446	259	17.9115	15.0823	5.20524	688	0	0	0.0526316	0.117688
		2	1150	81	7.04348			862	0	0
		3	3329	534	16.0409			929	0	0
		4	2640	628	23.7879			622	0	0
		5	1591	225	14.142			950	3	0.315789
		6	2602	301	11.568			1074	0	0
		∑	12758	2028				5125	3
	total		12758			15.0823	5.20524	13883			0.0526316	0.117688
SAD L16	1	1	2018	47	2.32904	6.96796	4.72691	205	0	0	0	0
		2	1348	219	16.2463			458	0	0
		3	1494	146	9.77242			246	0	0
		4	1903	90	4.72937			301	0	0
		5	2984	134	4.49062			769	0	0
		6	2500	106	4.24			498	0	0
		∑	12247	742				2477	0
	2	1	2002	155	7.74226	6.21566	2.45826	410	0	0	0.0200803	0.044901
		2	1240	40	3.22581			830	1	0.120482
		3	1487	96	6.45595			807	0	0
		4	367	39	10.6267			434	0	0
		5	1481	75	5.06415			471	0	0
		6	2010	84	4.1791			540	0	0
		∑	8587	489				3492	1
	total		20834			6.59181	3.78614	5969			0.0100402	0.0332994
