# Supplementary material for: Astrocyte Infection during Rabies Encephalitis Depends on the Virus Strain and Infection Route as Demonstrated by Novel Quantitative 3D Analysis of Cell Tropism
Source: Cells. 2020 Feb 11;9(2):412. doi: 10.3390/cells9020412 (PMC7072253; doi:10.3390/cells9020412)
Supplement: Supplementary file 1 [file cells-09-00412-s001.zip › Table S3.xlsx]

## Sheet: Tabelle1
	rRABV Rac	rCVS-11	SAD L16	rRABV Dog	rRABV Fox
rRABV Rac		79.77%	79.68%	80.71%	80.78%
rCVS-11	79.77%		90.16%	90.90%	90.84%
SAD L16	79.68%	90.16%		91.89%	91.85%
rRABV Dog	80.71%	90.90%	91.89%		95.47%
rRABV Fox	80.78%	90.84%	91.85%	95.47%
