# Supplementary material for: Astrocyte Infection during Rabies Encephalitis Depends on the Virus Strain and Infection Route as Demonstrated by Novel Quantitative 3D Analysis of Cell Tropism
Source: Cells. 2020 Feb 11;9(2):412. doi: 10.3390/cells9020412 (PMC7072253; doi:10.3390/cells9020412)
Supplement: Supplementary file 1 [file cells-09-00412-s001.zip › Table S4.xlsx]

## Sheet: Tabelle1
	rRABV Rac	rCVS-11	SAD L16	rRABV Dog	rRABV Fox
rRABV Rac		86.26%	87.02%	89.50%	89.50%
rCVS-11	86.26%		88.55%	92.18%	93.32%
SAD L16	87.02%	88.55%		93.70%	93.89%
rRABV Dog	89.50%	92.18%	93.70%		97.52%
rRABV Fox	89.50%	93.32%	93.89%	97.52%
